# Supplementary material for: VAPYRIN attenuates defence by repressing PR gene induction and localized lignin accumulation during arbuscular mycorrhizal symbiosis of Petunia hybrida
Source: New Phytol. 2020 Dec 25;229(6):3481–96. doi: 10.1111/nph.17109 (PMC7986166; doi:10.1111/nph.17109)
Supplement: Supplementary file 2 — Table S13 P‐values from statistical analyses and interaction report from two‐way ANOVA tests. Please note: Wiley Blackwell are not responsible for the content or functionality of any Supporting Information supplied by the authors. Any queries (other than missing material) should be directed to the New Phytologist Central Office. [file NPH-229-3481-s002.xlsx]

## Sheet: Table S13
New Phytologist Supporting Information
Article title: VAPYRIN attenuates defence by repressing PR gene induction and localised lignin accumulation during arbuscular mycorrhizal symbiosis of Petunia hybrida
Authors: Min Chen, Sébastien Bruisson, Laure Bapaume, Geoffrey Darbon, Gaëtan Glauser, Martine Schorderet and Didier Reinhardt
Article acceptance date: 16 November 2020
Report on parameters from one-way ANOVA analyses of Figs 5, S1, S2, S12, S13, S17, Tables 1, 2, S3, S8, and S9, as well as from two-way ANOVA for Tables 1 and 2 (qPCR analyses of lignin-biosynthetic and pathogenesis-related genes).

## Sheet: Figure 5
P-values from one-way ANOVA of Figure 5
0 '***' 0.001 '**' 0.01 '*' 0.05 '.' 0.1 ' ' 1
no lignin	p values	signif		uniform	p values	signif		local	p values	signif
wt - vpy-1	<0.001	***		wt - vpy-1	0.368			wt - vpy-1	< 0.001	***
wt - vpy-2	<0.001	***		wt - vpy-2	0.317			wt - vpy-2	0.00109	**
wt - vpy-3	<0.001	***		wt - vpy-3	0.111			wt - vpy-3	0.00125	**
vpy1-vpy2	0.981			vpy1-vpy2	0.873			vpy1-vpy2	0.03671	*
vpy1-vpy3	0.999			vpy1-vpy3	0.803			vpy1-vpy3	0.0264	*
vpy2-vpy3	0.994			vpy2-vpy3	0.999			vpy2-vpy3	0.99483
wt	a			wt	a			wt	a
vpy-1	b			vpy-1	a			vpy-1	b
vpy-2	b			vpy-2	a			vpy-2	c
vpy-3	b			vpy-3	a			vpy-3	c

## Sheet: Figure S1
P-values from one-way ANOVA of Figure S1
0 '***' 0.001 '**' 0.01 '*' 0.05 '.' 0.1 ' ' 1
External	p values	signif		Hyphopod	p values	signif		Coil	p values	signif
wt - vpy-1	0.0125	*		wt - vpy-1	0.0675	.		wt - vpy-1	<0.00001	***
wt - vpy-2	0.4383			wt - vpy-2	0.4111			wt - vpy-2	<0.00001	***
wt - vpy-3	0.9984			wt - vpy-3	0.4853			wt - vpy-3	<0.00001	***
vpy1-vpy2	0.1763			vpy1-vpy2	0.6457			vpy1-vpy2	0.993
vpy1-vpy3	0.0165	*		vpy1-vpy3	0.5645			vpy1-vpy3	0.993
vpy2-vpy3	0.528			vpy2-vpy3	0.999			vpy2-vpy3	1
wt	b			wt	a			wt	a
vpy-1	a			vpy-1	a			vpy-1	b
vpy-2	ab			vpy-2	a			vpy-2	b
vpy-3	b			vpy-3	a			vpy-3	b
Peg	p values	signif		Hypha	p values	signif		Arbuscule	p values	signif
wt - vpy-1	0.00571	***		wt - vpy-1	0.0542	.		wt - vpy-1	<1e-10	***
wt - vpy-2	< 0.001	***		wt - vpy-2	0.0656	.		wt - vpy-2	<1e-11	***
wt - vpy-3	< 0.001	***		wt - vpy-3	0.746			wt - vpy-3	<1e-12	***
vpy1-vpy2	0.32875			vpy1-vpy2	0.9995			vpy1-vpy2	1
vpy1-vpy3	0.18772			vpy1-vpy3	0.2742			vpy1-vpy3	1
vpy2-vpy3	0.97939			vpy2-vpy3	0.3208			vpy2-vpy3	1
wt	a			wt	a			wt	a
vpy-1	b			vpy-1	a			vpy-1	b
vpy-2	b			vpy-2	a			vpy-2	b
vpy-3	b			vpy-3	a			vpy-3	b
Aborted	p values	signif		Vesicle	p values	signif		Spore	p values	signif
wt - vpy-1	0.00428	**		wt - vpy-1	0.00338	**		wt - vpy-1	0.792
wt - vpy-2	0.00771	**		wt - vpy-2	0.0274	*		wt - vpy-2	0.792
wt - vpy-3	< 0.001	***		wt - vpy-3	0.16053			wt - vpy-3	0.792
vpy1-vpy2	0.98501			vpy1-vpy2	0.62982			vpy1-vpy2	1
vpy1-vpy3	0.23374			vpy1-vpy3	0.16057			vpy1-vpy3	0.298
vpy2-vpy3	0.13699			vpy2-vpy3	0.7231			vpy2-vpy3	0.298
wt	a			wt	a			wt	a
vpy-1	b			vpy-1	b			vpy-1	a
vpy-2	b			vpy-2	b			vpy-2	a
vpy-3	b			vpy-3	ab			vpy-3	a

## Sheet: Figure S2
P-values from one-way ANOVA of Figure S2
0 '***' 0.001 '**' 0.01 '*' 0.05 '.' 0.1 ' ' 1
papillae	p values	signif
wt - vpy-1	0.00382	**
wt - vpy-2	0.00734	**
wt - vpy-3	0.01104	*
wt	a
vpy-1	b
vpy-2	b
vpy-3	b

## Sheet: Figure S12
P-values from one-way ANOVA of Figure S12
0 '***' 0.001 '**' 0.01 '*' 0.05 '.' 0.1 ' ' 1
Salycilic acid	p values	signif
vpy3 A+ - vpy3 A-	1
vpy3 B- - vpy3 A-	1
vpy3 B+ - vpy3 A-	1
wt A- - vpy3 A-	0.875
wt A+ - vpy3 A-	0.996
wt B- - vpy3 A-	0.342
wt B+ - vpy3 A-	0.984
vpy3 B- - vpy3 A+	0.998
vpy3 B+ - vpy3 A+	0.993
wt A- - vpy3 A+	0.958
wt A+ - vpy3 A+	1
wt B- - vpy3 A+	0.5
wt B+ - vpy3 A+	0.998
vpy3 B+ - vpy3 B-	1
wt A- - vpy3 B-	0.692
wt A+ - vpy3 B-	0.967
wt B- - vpy3 B-	0.188
wt B+ - vpy3 B-	0.91
wt A- - vpy3 B+	0.592
wt A+ - vpy3 B+	0.933
wt B- - vpy3 B+	0.138
wt B+ - vpy3 B+	0.846
wt A+ - wt A-	0.999
wt B- - wt A-	0.981
wt B+ - wt A-	1
wt B- - wt A+	0.831
wt B+ - wt A+	1
wt B+ - wt B-	0.865
vpy3 A-	a
vpy3 A+	a
vpy3 B-	a
vpy3 B+	a
wt A-	a
wt A+	a
wt B-	a
wt B+	a
Conjugated SA	p values	signif		Free SA	p values	signif
wt- - vpy3-	0.8711			wt- - vpy3-	0.6566
wt- - wt+	0.2861			wt- - wt+	0.6297
wt- - vpy3+	0.055			wt- - vpy3+	0.7013
vpy3- - wt+	0.4568			vpy3- - wt+	0.9335
vpy3- - vpy3+	0.0599			vpy3- - vpy3+	0.3199
wt+ - vpy3+	0.2186			wt+ - vpy3+	0.11
vpy3	a
vpy3+	a
wt-	a
wt+	a
(+/-)with or without inoculation with R. irregularis (AM).
A 10 days
B 35 days

## Sheet: Figure S13
P-values from one-way ANOVA of Figure S13
0 '***' 0.001 '**' 0.01 '*' 0.05 '.' 0.1 ' ' 1
Jasmonic acid	p values	signif		JA-Ile	p values	signif
vpy3 A+ - vpy3 A-	0.9976			vpy3 A+ - vpy3 A-	1
vpy3 B- - vpy3 A-	0.9977			vpy3 B- - vpy3 A-	0.99806
vpy3 B+ - vpy3 A-	0.5243			vpy3 B+ - vpy3 A-	0.86999
wt A- - vpy3 A-	1			wt A- - vpy3 A-	1
wt A+ - vpy3 A-	0.9942			wt A+ - vpy3 A-	1
wt B- - vpy3 A-	0.9992			wt B- - vpy3 A-	0.99081
wt B+ - vpy3 A-	0.0492	*		wt B+ - vpy3 A-	< 0.001	***
vpy3 B- - vpy3 A+	0.8901			vpy3 B- - vpy3 A+	0.99616
vpy3 B+ - vpy3 A+	0.1899			vpy3 B+ - vpy3 A+	0.83716
wt A- - vpy3 A+	0.9999			wt A- - vpy3 A+	1
wt A+ - vpy3 A+	1			wt A+ - vpy3 A+	1
wt B- - vpy3 A+	0.9253			wt B- - vpy3 A+	0.98483
wt B+ - vpy3 A+	<0.01	**		wt B+ - vpy3 A+	< 0.001	***
vpy3 B+ - vpy3 B-	0.8891			vpy3 B+ - vpy3 B-	0.99564
wt A- - vpy3 B-	0.9812			wt A- - vpy3 B-	0.99938
wt A+ - vpy3 B-	0.863			wt A+ - vpy3 B-	0.99653
wt B- - vpy3 B-	1			wt B- - vpy3 B-	1
wt B+ - vpy3 B-	0.1943			wt B+ - vpy3 B-	0.00118	**
wt A- - vpy3 B+	0.3616			wt A- - vpy3 B+	0.90928
wt A+ - vpy3 B+	0.1929			wt A+ - vpy3 B+	0.86108
wt B- - vpy3 B+	0.8455			wt B- - vpy3 B+	0.99932
wt B+ - vpy3 B+	0.8949			wt B+ - vpy3 B+	0.0084	**
wt A+ - wt A-	0.9996			wt A+ - wt A-	1
wt B- - wt A-	0.9905			wt B- - wt A-	0.99593
wt B+ - wt A-	0.0258	*		wt B+ - wt A-	< 0.001	***
wt B- - wt A+	0.9016			wt B- - wt A+	0.98683
wt B+ - wt A+	0.0123	*		wt B+ - wt A+	< 0.001	***
wt B+ - wt B-	0.1597			wt B+ - wt B-	0.00197	**
vpy3 A-	a			vpy3 A-	a
vpy3 A+	a			vpy3 A+	a
vpy3 B-	ab			vpy3 B-	a
vpy3 B+	ab			vpy3 B+	a
wt A-	a			wt A-	a
wt A+	a			wt A+	a
wt B-	ab			wt B-	a
wt B+	b			wt B+	b
(+/-)with or without inoculation with R. irregularis (AM).
A 10 days
B 35 days

## Sheet: Figure S17
P-values from one-way ANOVA of Figure S17
0 '***' 0.001 '**' 0.01 '*' 0.05 '.' 0.1 ' ' 1
gold particles	p values	signif
wt- wt+AM	0.9799
wt- vpy3	0.83553
wt-vpy3+AM	0.91049
wt-papillae	0.01034	*
wt+AM - vpy3	0.98855
wt+AM - vpy3+AM	0.62554
wt+AM - papillae	0.03793	*
vpy3 - vpy3+AM	0.34712
vpy3 - papillae	0.10434
vpy3+AM - papillae	0.00126	**
wt	a
wt+AM	a
vpy3	ab
vpy3+AM	a
papillae	b

## Sheet: PR
two-way ANOVA of Table 2 (pathogenesis-related genes); Factors: Genotype (vpy vs. wt) and treatment (AM vs. controls).
0 '***' 0.001 '**' 0.01 '*' 0.05 '.' 0.1 ' ' 1
PR2a				PR5
vpy-1				vpy-1
	p-value	signf			p-value	signf
AM	0.002365	**		AM	0.0003694	***
genotype	0.003562	**		genotype	0.0878555	.
AM:genotype	0.003121	**		AM:genotype	0.0011575	**
vpy-2				vpy-2
	p-value	signf			p-value	signf
AM	0.02027	*		AM	8.683e-06	***
genotype	0.05141	.		genotype	8.403e-06	***
AM:genotype	0.04362	*		AM:genotype	1.0407e-05	***
vpy-3				vpy-3
	p-value	signf			p-value	signf
AM	0.002502	**		AM	0.0002324	***
genotype	0.002876	**		genotype	0.0459701	*
AM:genotype	0.005722	**		AM:genotype	0.003327	**
PR2b				PR6
vpy-1				vpy-1
	p-value	signf			p-value	signf
AM	0.0003988	***		AM	0.08351	.
genotype	0.0002058	***		genotype	0.03029	*
AM:genotype	0.0010292	**		AM:genotype	0.09746	.
vpy-2				vpy-2
	p-value	signf			p-value	signf
AM	0.009661	**		AM	0.0006392	***
genotype	0.027909	*		genotype	0.0005804	***
AM:genotype	0.016496	*		AM:genotype	0.0009842	***
vpy-3				vpy-3
	p-value	signf			p-value	signf
AM	0.009541	**		AM	0.2151
genotype	0.008834	**		genotype	0.1333
AM:genotype	0.010915	*		AM:genotype	0.8437
PR2c				PR7
vpy-1				vpy-1
	p-value	signf			p-value	signf
AM	0.1444			AM	3.932e-06	***
genotype	0.7914			genotype	0.12393
AM:genotype	0.6992			AM:genotype	0.02405	*
vpy-2				vpy-2
	p-value	signf			p-value	signf
AM	0.495			AM	5.787e-07	***
genotype	0.7658			genotype	1.92743e-05	***
AM:genotype	0.777			AM:genotype	1.93869e-05	***
vpy-3				vpy-3
	p-value	signf			p-value	signf
AM	0.75032			AM	2.328e-06	***
genotype	0.06961	.		genotype	0.01025	*
AM:genotype	0.57332			AM:genotype	0.02874	*
PR3				PR9
vpy-1				vpy-1
	p-value	signf			p-value	signf
AM	0.001942	**		AM	1.597e-05	***
genotype	0.045921	*		genotype	0.008356	**
AM:genotype	0.004685	**		AM:genotype	0.006265	**
vpy-2				vpy-2
	p-value	signf			p-value	signf
AM	0.004323	**		AM	2.57e-09	***
genotype	0.005295	**		genotype	0.004333	**
AM:genotype	0.01171	*		AM:genotype	0.016188	*
vpy-3				vpy-3
	p-value	signf			p-value	signf
AM	2.3918e-07	***		AM	0.006907	**
genotype	3.341e-08	***		genotype	0.026226	*
AM:genotype	5.89241e-06	***		AM:genotype	0.029526	*
PR4b				PR14
vpy-1				vpy-1
	p-value	signf			p-value	signf
AM	0.0002108	***		AM	3.443e-07	***
genotype	0.0009522	***		genotype	1.93067e-05	***
AM:genotype	0.0014137	**		AM:genotype	1.30141e-05	***
vpy-2				vpy-2
	p-value	signf			p-value	signf
AM	5.608e-07	***		AM	0.000206	***
genotype	0.0001057	***		genotype	0.005389	**
AM:genotype	6.63183e-05	***		AM:genotype	0.003333	**
vpy-3				vpy-3
	p-value	signf			p-value	signf
AM	8.459e-05	***		AM	0.001769	**
genotype	0.0003068	***		genotype	0.00546	**
AM:genotype	0.0009662	***		AM:genotype	0.006459	**
PR4c				PR17
vpy-1				vpy-1
	p-value	signf			p-value	signf
AM	4.993e-05	***		AM	1.601e-07	***
genotype	5.003e-05	***		genotype	1.001e-07	***
AM:genotype	3.887e-05	***		AM:genotype	3.472e-07	***
vpy-2				vpy-2
	p-value	signf			p-value	signf
AM	0.0434	*		AM	9.876e-06	***
genotype	0.04575	*		genotype	6.68e-06	***
AM:genotype	0.04735	*		AM:genotype	2.2679e-05	***
vpy-3				vpy-3
	p-value	signf			p-value	signf
AM	0.003784	**		AM	0.0004969	***
genotype	0.003112	**		genotype	6.46e-06	***
AM:genotype	0.004142	**		AM:genotype	0.0039806	**
PR4d
vpy-1
	p-value	signf
AM	0.0067735	**
genotype	0.0002617	***
AM:genotype	0.150081
vpy-2
	p-value	signf
AM	5.368e-06	***
genotype	0.3173
AM:genotype	0.496
vpy-3
	p-value	signf
AM	6.54e-05	***
genotype	0.004422	**
AM:genotype	0.194907

## Sheet: lignin biosynthetic genes
two-way ANOVA of Table 1 (Lignin-biosynthetic genes); Factors: Genotype (vpy vs. wt) and treatment (AM vs. controls).
0 '***' 0.001 '**' 0.01 '*' 0.05 '.' 0.1 ' ' 1
PAL-1				COMT
vpy-1				vpy-1
	p-value	signf			p-value	signf
AM	0.02036	*		AM	0.00315	**
genotype	0.00245	**		genotype	0.167527
AM:genotype	0.02563	*		AM:genotype	0.006625	**
vpy-2				vpy-2
	p-value	signf			p-value	signf
AM	1.0007e-06	***		AM	1.05e-05	***
genotype	6.302e-07	***		genotype	1.612e-05	***
AM:genotype	2.3659e-06	***		AM:genotype	3.381e-05	***
vpy-3				vpy-3
	p-value	signf			p-value	signf
AM	3.514e-06	***		AM	3.159e-07	***
genotype	1.1583e-05	***		genotype	6.656e-07	***
AM:genotype	8.755e-06	***		AM:genotype	1.1747e-06	***
PAL-2				CCoAOMT-1
vpy-1				vpy-1
	p-value	signf			p-value	signf
AM	0.008319	**		AM	0.00968	**
genotype	0.081212	.		genotype	0.04237	*
AM:genotype	0.126197			AM:genotype	0.01036	*
vpy-2				vpy-2
	p-value	signf			p-value	signf
AM	2.401e-10	***		AM	2.302e-06	***
genotype	7.455e-10	***		genotype	1.01e-06	***
AM:genotype	5.522e-09	***		AM:genotype	8.826e-06	***
vpy-3				vpy-3
	p-value	signf			p-value	signf
AM	0.0003216	***		AM	1.551e-06	***
genotype	0.0005984	***		genotype	1.633e-06	***
AM:genotype	0.0010758	**		AM:genotype	8.852e-06	***
PAL-3				CCoAOMT-2
vpy-1				vpy-1
	p-value	signf			p-value	signf
AM	0.0018638	**		AM	0.0001593	***
genotype	0.0001725	***		genotype	0.0002006	***
AM:genotype	0.0029306	**		AM:genotype	0.0005551	***
vpy-2				vpy-2
	p-value	signf			p-value	signf
AM	3.327e-06	***		AM	9.642e-07	***
genotype	1.627e-06	***		genotype	1.476e-07	***
AM:genotype	6.992e-06	***		AM:genotype	1.8394e-06	***
vpy-3				vpy-3
	p-value	signf			p-value	signf
AM	9.259e-09	***		AM	3.412e-08	***
genotype	1.3474e-08	***		genotype	1.426e-08	***
AM:genotype	6.6788e-08	***		AM:genotype	5.861e-08	***
4CL-1				CCoAOMT-3
vpy-1				vpy-1
	p-value	signf			p-value	signf
AM	7.439e-05	***		AM	0.026318	*
genotype	0.002169	**		genotype	0.007082	**
AM:genotype	0.001623	**		AM:genotype	0.03873	*
vpy-2				vpy-2
	p-value	signf			p-value	signf
AM	4.597e-05	***		AM	0.002079	**
genotype	7.744e-05	***		genotype	0.002283	**
AM:genotype	0.000269	***		AM:genotype	0.002199	**
vpy-3				vpy-3
	p-value	signf			p-value	signf
AM	3.486e-09	***		AM	0.0008043	***
genotype	2.4639e-08	***		genotype	0.000709	***
AM:genotype	3.6635e-08	***		AM:genotype	0.0008196	***
4CL-2				HCT
vpy-1				vpy-1
	p-value	signf			p-value	signf
AM	0.001198	**		AM	0.01649	*
genotype	0.011697	*		genotype	0.01277	*
AM:genotype	0.007597	**		AM:genotype	0.04769	*
vpy-2				vpy-2
	p-value	signf			p-value	signf
AM	3.618e-06	***		AM	0.0003782	***
genotype	2.206e-06	***		genotype	0.0046848	**
AM:genotype	2.3265e-05	***		AM:genotype	0.0042881	**
vpy-3				vpy-3
	p-value	signf			p-value	signf
AM	4.541e-08	***		AM	2.174e-06	***
genotype	1.0538e-07	***		genotype	5.368e-06	***
AM:genotype	2.263e-07	***		AM:genotype	6.636e-06	***
4CL-3				CAD1
vpy-1				vpy-1
	p-value	signf			p-value	signf
AM	0.00748	**		AM	0.04002	*
genotype	0.037009	*		genotype	0.03141	*
AM:genotype	0.006402	**		AM:genotype	0.05035	.
vpy-2				vpy-2
	p-value	signf			p-value	signf
AM	8.016e-07	***		AM	1.491e-05	***
genotype	8.434e-07	***		genotype	0.0001493	***
AM:genotype	9.086e-07	***		AM:genotype	0.0001389	***
vpy-3				vpy-3
	p-value	signf			p-value	signf
AM	2.384e-05	***		AM	3.817e-10	***
genotype	3.181e-05	***		genotype	6.368e-09	***
AM:genotype	2.593e-05	***		AM:genotype	7.874e-09	***
4CL-4				CAD2
vpy-1				vpy-1
	p-value	signf			p-value	signf
AM	0.006133	**		AM	0.002934	**
genotype	0.002781	**		genotype	0.00684	**
AM:genotype	0.003488	**		AM:genotype	0.003385	**
vpy-2				vpy-2
	p-value	signf			p-value	signf
AM	8.648e-08	***		AM	0.0005088	***
genotype	2.5281e-07	***		genotype	0.0007138	***
AM:genotype	2.5e-08	***		AM:genotype	0.0005901	***
vpy-3				vpy-3
	p-value	signf			p-value	signf
AM	1.1856e-05	***		AM	0.0004938	***
genotype	6.184e-06	***		genotype	0.0005794	***
AM:genotype	5.84e-06	***		AM:genotype	0.0005348	***
CA4H				CCR1
vpy-1				vpy-1
	p-value	signf			p-value	signf
AM	0.006201	**		AM	4.254e-05	***
genotype	0.008439	**		genotype	0.0001919	***
AM:genotype	0.005182	**		AM:genotype	9.032e-05	***
vpy-2				vpy-2
	p-value	signf			p-value	signf
AM	0.03541	*		AM	1.28e-06	***
genotype	0.04066	*		genotype	2.307e-06	***
AM:genotype	0.03915	*		AM:genotype	2.102e-06	***
vpy-3				vpy-3
	p-value	signf			p-value	signf
AM	0.03909	*		AM	0.04523	*
genotype	0.04459	*		genotype	0.04935	*
AM:genotype	0.04552	*		AM:genotype	0.0496	*
C3H-1				CCR2
vpy-1				vpy-1
	p-value	signf			p-value	signf
AM	0.0009193	***		AM	0.0025398	**
genotype	0.0799419	.		genotype	0.0009237	***
AM:genotype	0.0101952	*		AM:genotype	0.0011584	**
vpy-2				vpy-2
	p-value	signf			p-value	signf
AM	1.195e-06	***		AM	3.474e-08	***
genotype	1.7964e-05	***		genotype	1.9635e-07	***
AM:genotype	4.18e-06	***		AM:genotype	1.0499e-07	***
vpy-3				vpy-3
	p-value	signf			p-value	signf
AM	3.75e-08	***		AM	0.009527	**
genotype	4.0744e-06	***		genotype	0.010435	*
AM:genotype	1.7607e-07	***		AM:genotype	0.013927	*
C3H-2				F5H2
vpy-1				vpy-1
	p-value	signf			p-value	signf
AM	0.0002957	***		AM	1.869e-05	***
genotype	0.0218536	*		genotype	1.951e-05	***
AM:genotype	0.0091343	**		AM:genotype	2.147e-05	***
vpy-2				vpy-2
	p-value	signf			p-value	signf
AM	7.36828e-06	***		AM	5.368e-06	***
genotype	5.547e-08	***		genotype	0.3173
AM:genotype	8.98945e-06	***		AM:genotype	0.496
vpy-3				vpy-3
	p-value	signf			p-value	signf
AM	0.0009674	***		AM	0.007696	**
genotype	0.0002175	***		genotype	0.006884	**
AM:genotype	0.0010538	**		AM:genotype	0.007965	**

## Sheet: Table1
P-values from one-way ANOVA of Table 1
	AM(wt)/c(wt)		AM(mut)/c(mut)
	AM wt*	AM wt	AM vpy1*	AM vpy2	AM vpy3
PAL-1	0.99983	0.991	0.01151	<0.0001	<0.0001
PAL-2	0.001227	0.00966	0.0216	<0.0001	<0.001
PAL-3	0.999022	0.995	0.000377	<0.0001	<0.0001
4CL-1	0.007069	<0.001	<0.001	<0.0001	<0.0001
4CL-2	0.94032	0.000861	< 0.001	<0.0001	<0.0001
4CL-3	0.917287	0.706348	0.00206	<0.0001	<0.00001
4CL-4	0.998	0.965	0.0013	<0.0001	<0.00001
CA4H	0.99993	0.692806	0.00149	0.046294	0.0283
C3H-1	0.038055	0.975	< 0.001	<0.0001	<0.0001
C3H-2	0.04275	0.900832	<0.001	<0.001	<0.001
COMT	0.99558	<0.001	0.00121	<0.0001	<0.00001
CCoAOMT-1	0.964624	0.971	0.0033	<0.0001	<0.0001
CCoAOMT-2	0.981	0.996	<0.0001	<0.0001	<0.0001
CCoAOMT-3	0.99916	0.877296	0.01878	0.000367	<0.001
HCT	0.032123	0.023742	0.01555	< 0.001	<0.0001
CAD1	0.9998	<0.001	0.0312	<0.001	<0.0001
CAD2	0.863113	0.601373	< 0.001	<0.001	<0.0001
CCR1	0.995	0.998	< 0.00001	<0.00001	0.034
CCR2	0.99	0.975	<0.001	<0.00001	0.0042
F5H2	0.29293	0.939999	<0.000001	0.0079	0.00235
bold: p＜0.05

[truncated: 4 more sheets: Table2, Table S3, Table S8, Table S9]
